# Supplementary material for: Mechanically Strong and Tailorable Polyimide Aerogels Prepared with Novel Silicone Polymer Crosslinkers
Source: Gels. 2022 Jan 12;8(1):57. doi: 10.3390/gels8010057 (PMC8774617; doi:10.3390/gels8010057)
Supplement: Supplementary file 1 [file gels-08-00057-s001.zip]

Archive with 1 entries (1 files):
- gels-1505816-supplementary.pdf
